# Supplementary material for: Identification of Single Nucleotide Polymorphism in TaSBEIII and Development of KASP Marker Associated With Grain Weight in Wheat
Source: Front Genet. 2021 Jul 9;12:697294. doi: 10.3389/fgene.2021.697294 (PMC8299302; doi:10.3389/fgene.2021.697294)
Supplement: Supplementary file 1 [file Table_1.XLSX]

## Sheet: MCC(262)
Table S1| Names of 262 accesions from Chinese mini core collection with geographic region and their specific alleles.
NO.	genotype	English names	Modern/Landraces	Alele
1	jinan 17	Yellow and Huai River Valley winter wheat region选育	M	C
2	wenmai 6	Yellow and Huai River Valley winter wheat region选育	M	T
3	zhengzhou 741	Yellow and Huai River Valley winter wheat region选育	M	T
4	bainong 3217	Yellow and Huai River Valley winter wheat region选育	M	T
5	lumai 1	Yellow and Huai River Valley winter wheat region选育	M	C
6	zhengzhou 6	Yellow and Huai River Valley winter wheat region选育	M	T
7	12040	Yellow and Huai River Valley winter wheat region选育	M	C
8	dakomai	Yellow and Huai River Valley winter wheat region地方	L	C
9	tumangmai	Yellow and Huai River Valley winter wheat region地方	L	T
10	fengchan 3	Yellow and Huai River Valley winter wheat region选育	M	C
11	sanyuehuang	Yellow and Huai River Valley winter wheat region地方 Al,Ba	M	C
12	fumai	Yellow and Huai River Valley winter wheat region地方	L	C
13	baohuomai	Yellow and Huai River Valley winter wheat region地方	L	C
14	pingyuan 50	Yellow and Huai River Valley winter wheat region地方	L	C
15	baimangmai	Yellow and Huai River Valley winter wheat region地方	L	T
16	neixiang 5	Yellow and Huai River Valley winter wheat region选育	M	C
17	banjiemang	Yellow and Huai River Valley winter wheat region地方	L	C
18	qianjiaomai	Yellow and Huai River Valley winter wheat region地方	L	T
19	jianmai	Yellow and Huai River Valley winter wheat region地方	L	C
20	xiaofoshou	Yellow and Huai River Valley winter wheat region地方	L	T
21	huangguaxian	Yellow and Huai River Valley winter wheat region地方	L	C
22	baitiaoyu	Yellow and Huai River Valley winter wheat region地方	L	C
23	honggoudo	Yellow and Huai River Valley winter wheat region地方	L	C
24	meiqianwu	Yellow and Huai River Valley winter wheat region地方	L	C
25	hongheshangtou	Yellow and Huai River Valley winter wheat region地方	L	T
26	yannong 15	Yellow and Huai River Valley winter wheat region选育	M	C
27	xiaoyan 6	Yellow and Huai River Valley winter wheat region选育	M	T
28	aifeng 3	Yellow and Huai River Valley winter wheat region选育	M	C
29	laizhou 953	Yellow and Huai River Valley winter wheat region选育	M	C
30	pingyang 27	Yellow and Huai River Valley winter wheat region选育	M	T
31	louguding	Yellow and Huai River Valley winter wheat region地方	L	C
32	fuzhuang 30	Yellow and Huai River Valley winter wheat region选育	M	C
33	shijiazhuang 54	Yellow and Huai River Valley winter wheat region选育	M	T
34	shite 14	Yellow and Huai River Valley winter wheat region选育	M	C
35	taishan 1	Yellow and Huai River Valley winter wheat region选育	M	C
36	youzimai	Yellow and Huai River Valley winter wheat region地方 Aa,Bp	L	C
37	zijuhong	Yellow and Huai River Valley winter wheat region地方	L	T
38	jingyang 60	Yellow and Huai River Valley winter wheat region选育	M	C
39	jinan 2	Yellow and Huai River Valley winter wheat region选育	M	T
40	xinong 6028	Yellow and Huai River Valley winter wheat region选育	M	T
41	hongqiangchang	Yellow and Huai River Valley winter wheat region地方	L	C
42	bima 4	Yellow and Huai River Valley winter wheat region选育	M	T
43	huomai	Yellow and Huai River Valley winter wheat region地方	L	C
44	shijiazhuang 407	Yellow and Huai River Valley winter wheat region选育 Aa,Bp	M	T
45	bima 1	Yellow and Huai River Valley winter wheat region选育 Aa,Bp	M	T
46	baibiansui	Yellow and Huai River Valley winter wheat region地方	L	C
47	dayuhua	Yellow and Huai River Valley winter wheat region地方	L	C
48	qiangchangmai	Yellow and Huai River Valley winter wheat region地方	L	C
49	youmangshaogudan	Yellow and Huai River Valley winter wheat region地方	L	C
50	dalibanmang	Yellow and Huai River Valley winter wheat region地方	L	C
51	baituzitou	Yellow and Huai River Valley winter wheat region地方	L	C
52	mazamai	Yellow and Huai River Valley winter wheat region地方 Aa,Bp	L	C
53	laoqimai	Yellow and Huai River Valley winter wheat region地方	L	C
54	sa yuehuang	Yellow and Huai River Valley winter wheat region地方	L	C
55	laolaixia	Yellow and Huai River Valley winter wheat region地方	L	C
56	xiannong 39	Yellow and Huai River Valley winter wheat region选育	M	C
57	shannong 7859	Yellow and Huai River Valley winter wheat region选育	M	C
58	fengmai 11	Southwestern winter wheat region选育	M	C
59	yunmai 34	Southwestern winter wheat region选育	M	T
60	xingyi 4	Southwestern winter wheat region选育	M
61	guinong 10	Southwestern winter wheat region选育	M	T
62	fan 6	Southwestern winter wheat region选育	M	T
63	bimai 26	Southwestern winter wheat region选育	M	T
64	shuwang 8	Southwestern winter wheat region选育	M	T
65	jiangmai	Southwestern winter wheat region地方	L	T
66	chenduguangtou	Southwestern winter wheat region地方 Al,Ba	L	C
67	yangmai	Southwestern winter wheat region地方	L	C
68	yuqiumai	Southwestern winter wheat region地方	L	C
69	changmangshibiantou	Southwestern winter wheat region地方	L	T
70	zipi	Southwestern winter wheat region地方	L	C
71	baoimangmai	Southwestern winter wheat region地方	L	C
72	biantouguangkemai	Southwestern winter wheat region地方	L	C
73	baihuamai	Southwestern winter wheat region地方	L	C
74	baimaizi	Southwestern winter wheat region地方	L	C
75	zhugoumai	Southwestern winter wheat region地方	L	C
76	huanxiangguo	Southwestern winter wheat region地方	L	C
77	zhushimai	Southwestern winter wheat region地方	L	C
78	tongjiabaxiaomai	Southwestern winter wheat region地方	L	C
79	juntiaohongmai	Southwestern winter wheat region地方	L	C
80	hanzhongbai	Southwestern winter wheat region地方	L	T
81	zhongyou 9507	Northern winter wheat region选育	M	T
82	daimanghongmai	Northern winter wheat region地方	L	T
83	xiaokohonng	Northern winter wheat region地方	L	C
84	fengkang 2	Northern winter wheat region选育	M	C
85	hongjinmai	Northern winter wheat region地方	L	T
86	changzhi 6406	Northern winter wheat region选育	M	C
87	lvhan 328	Northern winter wheat region选育	M	T
88	Changzhi 6406	Northern winter wheat region选育	M	C
89	jingmai 8	Northern winter wheat region选育	M	C
90	youbao	Northern winter wheat region地方	L	C
91	yuandong 822	Northern winter wheat region选育	M	C
92	nongda 139	Northern winter wheat region选育	M	C
93	baiqimai	Northern winter wheat region地方	L	C
94	panshiwumang	Northern winter wheat region地方	L	C
95	dongfanghong 3	Northern winter wheat region选育	M	C
96	beijing 8	Northern winter wheat region选育	M	T
97	youmangbaifu	Northern winter wheat region地方	L	C
98	lanhuamai	Northern winter wheat region地方	L	C
99	nongda 311	Northern winter wheat region选育	M	C
100	yanan 11	Northern winter wheat region选育	M	T
101	nongda 183	Northern winter wheat region选育 Aa,Bp	M	T
102	baiqiumai	Northern winter wheat region地方	L	T
103	hongmai	Northern winter wheat region地方	L	C
104	xiaobaimang	Northern winter wheat region地方	L	C
105	shanxibaimai	Northern winter wheat region地方	L	T
106	mingxian 169	Northern winter wheat region选育	M	C
107	zhuoludongmai	Northern winter wheat region地方	L	C
108	youmangbaifu	Northern winter wheat region地方	L	C
109	jiahongmai	Northern winter wheat region地方	L	T
110	niuzhijia	Northern winter wheat region地方	L	T
111	ningchun 4	Northwestern spring wheat region选育	M	T
112	huzhuhong	Northwestern spring wheat region选育	M	T
113	gaoyuan 506	Northwestern spring wheat region选育	M	T
114	ganmai 8	Northwestern spring wheat region选育	M	C
115	qingchun 28	Northwestern spring wheat region选育	M	T
116	galaohan	Northwestern spring wheat region地方	L	T
117	jinmai 4	Northwestern spring wheat region选育	M	C
118	baimaza	Northwestern spring wheat region地方	L	T
119	yizhimai	Northwestern spring wheat region地方	L	C
120	shanmai	Northwestern spring wheat region地方	L	C
121	dingxi 24	Northwestern spring wheat region选育	M	C
122	shanmai	Northwestern spring wheat region地方	L	T
123	huoliyan	Northwestern spring wheat region地方	L	None
124	dabaimai	Northwestern spring wheat region地方	L	T
125	dabaimai	Northwestern spring wheat region地方	L	T
126	hongtuzi	Northwestern spring wheat region地方	L	C
127	baidotou	Northwestern spring wheat region地方	L	C
128	jinhuangnai	Northwestern spring wheat region地方 Aa,Bp	L	C
129	huining 10	Northwestern spring wheat region选育	M	C
130	baiqitou	Northwestern spring wheat region地方	L	T
131	laotutou	Northwestern spring wheat region地方	L	T
132	yangmai 158	Middle and Low Yangtze valley winter wheat region选育	M	C
133	emai 6	Middle and Low Yangtze valley winter wheat region选育	M	T
134	huadong 6	Middle and Low Yangtze valley winter wheat region选育	M	T
135	paozimai	Middle and Low Yangtze valley winter wheat region地方	L	C
136	jiangxizao	Middle and Low Yangtze valley winter wheat region地方	L	C
137	sumai 3	Middle and Low Yangtze valley winter wheat region选育	M	T
138	zhemai 1	Middle and Low Yangtze valley winter wheat region选育	M	C
139	lanxizaoxiaomai	Middle and Low Yangtze valley winter wheat region地方	L	C
140	honghuazao	Middle and Low Yangtze valley winter wheat region地方	L	C
141	jiangdongmen	Middle and Low Yangtze valley winter wheat region地方	L	C
142	dahuangpi	Middle and Low Yangtze valley winter wheat region地方	L	T
143	chanbuzhi	Middle and Low Yangtze valley winter wheat region地方	L	C
144	huangshuibai	Middle and Low Yangtze valley winter wheat region地方	L	C
145	baipu	Middle and Low Yangtze valley winter wheat region地方	L	C
146	chongyanghongmai 1	Middle and Low Yangtze valley winter wheat region地方	L	C
147	zaoxiaomai	Middle and Low Yangtze valley winter wheat region地方	L	C
148	wangshuibai	Middle and Low Yangtze valley winter wheat region地方	L	C
149	mangxiaomai	Middle and Low Yangtze valley winter wheat region地方	L	C
150	wuyuanmai	Middle and Low Yangtze valley winter wheat region地方	L	C
151	xianmai	Middle and Low Yangtze valley winter wheat region地方	L	C
152	chejianzi	Middle and Low Yangtze valley winter wheat region地方	L	C
153	shuilizhan	Middle and Low Yangtze valley winter wheat region地方	L	C
154	zaowutian	Middle and Low Yangtze valley winter wheat region地方	L	C
155	liying 5	Middle and Low Yangtze valley winter wheat region选育	M	T
156	heshangmai	Middle and Low Yangtze valley winter wheat region地方	L	T
157	liuzhutou	Middle and Low Yangtze valley winter wheat region地方	L	C
158	sankecun	Middle and Low Yangtze valley winter wheat region地方	L	C
159	kefeng 3	Northeastern spring wheat region选育	M	T
160	kelao 4	Northeastern spring wheat region选育	M	T
161	jichun 1016	Northeastern spring wheat region选育	M	C
162	xinshuguang 1	Northeastern spring wheat region选育	M	C
163	dongnong 101	Northeastern spring wheat region选育	M	T
164	baiyoumai	Northeastern spring wheat region地方	L	T
165	guangtou	Northeastern spring wheat region地方	L	T
166	xinkehan 9	Northeastern spring wheat region选育	M	T
167	huoqiu	Northeastern spring wheat region地方	L	T
168	xinshuguang 6	Northeastern spring wheat region选育	M	C
169	daqingmang	Northeastern spring wheat region地方	L	T
170	yangmai	Northeastern spring wheat region地方	L	C
171	taizhong 23	Southern winter wheat region选育	M	T
172	chaoanxiaomai	Southern winter wheat region地方	L	T
173	songruimai	Southern winter wheat region地方	L	T
174	jingmai 2148	Southern winter wheat region选育	M	C
175	dixiuzao	Southern winter wheat region选育	M	C
176	chike	Southern winter wheat region地方	L	T
177	shengen	Southern winter wheat region地方	L	C
178	shanglinxiaomai	Southern winter wheat region地方	L	C
179	huoliaomai	Northern spring wheat region地方	L	C
180	jinchun 3	Northern spring wheat region选育	M	C
181	dahongmai	Northern spring wheat region地方	L	C
182	dabaipi	Northern spring wheat region地方	L	C
183	neimai 11	Northern spring wheat region选育	M	T
184	honglidangnianlao	Northern spring wheat region地方	L	C
185	chunxiaomai	Northern spring wheat region地方	L	C
186	rikaze 54	Qing-Tibetan plateau spring wheat region选育	M	C
187	rikaze 8	Qing-Tibetan plateau spring wheat region选育	M	C
188	geerhongmai	Qing-Tibetan plateau spring wheat region地方	L	C
189	motuxiaomai	Qing-Tibetan plateau spring wheat region地方	L	C
190	wujiangzhuo	Qing-Tibetan plateau spring wheat region地方	L	T
191	muzongzhuoga	Qing-Tibetan plateau spring wheat region地方	L	C
192	bianbachunmai 6	Qing-Tibetan plateau spring wheat region地方	L	C
193	dachunbaisilinmai	Qing-Tibetan plateau spring wheat region地方	L	C
194	kangdingxiaomai	Qing-Tibetan plateau spring wheat region地方	L	C
195	gejiaxiang	Qing-Tibetan plateau spring wheat region地方	L	C
196	bailanghuimai	Qing-Tibetan plateau spring wheat region地方	L	C
197	baimangxiaomai	Qing-Tibetan plateau spring wheat region地方	L	C
198	liuyuehuang	Qing-Tibetan plateau spring wheat region地方	L	C
199	zahong	Qing-Tibetan plateau spring wheat region地方	L	C
200	bandihuanghuamai	Qing-Tibetan plateau spring wheat region地方	L	C
201	wumangchunmai	Xinjiang winter spring wheat region地方	L	C
202	tuokexun 1	Xinjiang winter spring wheat region选育	M	C
203	hongchunmai	Xinjiang winter spring wheat region地方	L	C
204	wumangchunmai	Xinjiang winter spring wheat region地方	L	T
205	hongjinbaiyin	Xinjiang winter spring wheat region地方	L	T
206	hongchunmai	Xinjiang winter spring wheat region地方	L	C
207	aodesa 3	Xinjiang winter spring wheat region选育	M	C
208	hongdongmai	Xinjiang winter spring wheat region地方	L	T
209	hongdongmai	Xinjiang winter spring wheat region地方	L	T
210	baidongmai	Xinjiang winter spring wheat region地方	L	C
211	xindong 2	Xinjiang winter spring wheat region选育	M	C
212	hongdongmai	Xinjiang winter spring wheat region地方	L	C
213	St 2422/464	Foreign varieties	M	C
214	KaBKa3	Foreign varieties	M	T
215	nonglin 10	Foreign varieties	M	C
216	Tanori	Foreign varieties	M	C
217	Funo	Foreign varieties		T
218	Lovrin 10	Foreign varieties		T
219	Triumph	Foreign varieties		T
220	Orofen	Foreign varieties		T
221	Atlas 66	Foreign varieties		C
222	yanzhan 1		M	C
223	shuiyuan 86		M	C
224	zhengmai 9023		M	C
225	enmai 4		M	T
226	hongmangmai		L	C
227	chixiaomai		M	T
228	zhumaoyuanzitou			T
229	hongmangzi		L	C
230	dianxihongkeyangmai		L	T
231	jinghong 5		M	C
232	xiaobaimai		L	C
233	gangxiu 10			C
234	chunmai		L	T
235	zhongguochun			T
236	baipixiaomai		M	C
237	honhhuamai		L	C
238	nanda 2419			C
239	xiaohongpi		L	C
240	kashen 1		M	T
241	bihongsui		M	C
242	chushanbao		L	C
243	dingxingzhai		L	C
244	Villa Glori			T
245	hongpixiaomai		L	T
246	fuyanghong		L	C
247	dunhuachunmai		L	C
248	rumai			T
249	kashenbaipi			C
250	Early Premium			C
251	gansu 96			T
252	xiaosanyuehuang		L	T
253	hongxumai		L	C
254	anhui 3		M	C
255	laomai		L	T
256	hongpidongmai		L	C
257	baiqimai		L	C
258	mahuaban		L	C
259	xishangbiansui		L	C
260	honglaomai		L	C
261	baimangmai		L	C
262	yangmai			C

## Sheet: Accessions for sequencing
Table S2| Names of accessions selected for sequencing to find polymorphism in TaSBEIII.
NO.	Accessions names
1	wujiangzhuo
2	huangshuibai
3	baipu
4	huoliyan
5	xiaokohonng
6	hongchunmai
7	xiaohongpi
8	tumangmai
9	dabaimai
10	chongyanghongmai 1
11	zaoxiaomai
12	jingmai 2148
13	rikaze 8
14	AK-58
15	Chinese Spring
16	Faisalabad-08
17	Inqalab-91
18	Lasani-2008
19	Manthar-
20	Seher-2006

## Sheet: CIMMYT Lines
Table S3| List of CIMMYT accessions with their specific alleles.
Line NO.	Allele
CIMMYT1	T
CIMMYT2	T
CIMMYT3	C
CIMMYT4	T
CIMMYT5	T
CIMMYT6	T
CIMMYT7	T
CIMMYT8	C
CIMMYT9	T
CIMMYT10	T
CIMMYT11	T
CIMMYT12	T
CIMMYT13	T
CIMMYT14	C
CIMMYT15	C
CIMMYT16	T
CIMMYT17	C
CIMMYT18	T
CIMMYT19	T
CIMMYT20	T
CIMMYT21	C
CIMMYT22	C
CIMMYT23	C
CIMMYT24	C
CIMMYT25	C
CIMMYT26	C
CIMMYT27	C
CIMMYT28	C
CIMMYT29	C
CIMMYT30	C
CIMMYT31	T
CIMMYT32	T
CIMMYT33	C
CIMMYT34	T
CIMMYT35	C
CIMMYT36	C
CIMMYT37	C
CIMMYT38	T
CIMMYT39	T
CIMMYT40	T
CIMMYT41	T
CIMMYT42	C
CIMMYT43	T
CIMMYT44	C
CIMMYT45	C
CIMMYT46	Heterozygous Allele 1/Allele 2
CIMMYT47	C
CIMMYT48	T
CIMMYT49	C
CIMMYT50	C
CIMMYT51	T
CIMMYT52	C
CIMMYT	C

## Sheet:  Diploid and Tetraploid
Table S4| List of diploid and tetraploid accessions and species name with their specfic alleles.
Genome	Accessoin#	Species	Allele
AA	UR-200-1	T. urartu	C
AA	UR-201	T. urartu	C
AA	UR-202	T. urartu	C
AA	UR-203	T. urartu	C
AA	UR-204	T. urartu	C
AA	UR-205-1	T. urartu	C
AA	UR-205-2	T. urartu	C
AA	UR-208-1	T. urartu	C
AA	UR-208-2	T. urartu	C
AA	BO-8-1	T. boeoticum Bioss	C
AA	BO-8-2	T. boeoticum Bioss	C
AA	BO-104	T. boeoticum Bioss	C
AA	BO-103	T. boeoticum Bioss	C
AA	MO-102-1	T. monococcum	C
AA	MO-102-2	T. monococcum	C
AA	AG-1812	T. monococcum	C
AABB	DM-49-1	T. dicoccum L.	C
AABB	DM-49-2	T. dicoccum L.	C
AABB	DM-50	T. dicoccum L.	C
AABB	DM-51-1	T. dicoccum L.	C
AABB	DM-51-2	T. dicoccum L.	C
AABB	PS-5-1	T. persicum vav	C
AABB	PS-5-2	T. persicum vav	C
AABB	PS-9	T. persicum vav	C
AABB	DS-6	T. dicoccoides Koern	C
AABB	DS-10-1	T. dicoccoides Koern	C
AABB	DS-10-2	T. dicoccoides Koern	C
AABB	DS-1-1	T. dicoccoides Koern	C
AABB	DS-1-2	T. dicoccoides Koern	C
AABB	PO-9-1	T. polonicum L.	T
AABB	PO-9-2	T. polonicum L.	T
AABB	PO-9-3	T. polonicum L.	T
AABB	PO-9-4	T. polonicum L.	T
AABB	ZAVITAN	T. turgidum	C
AABB	SVEVO	T. turgidum	T

## Sheet: Pakistan accessions
Table S5| List of Pakistan accessions names with year of release and specific region.
Variety/line name	YOR	REGION	Allele
AS-2002	2011	SOUTH-PUNJAB	C
Auqab-2000	2000	PUNJAB-RAINFED	C
Bhakkar-2002(AZRI Bhakkar)	2002	PUNJAB-RAINFED	T
Chakwal-86	1986	PUNJAB-RAINFED	C
Chakwal-97	1998	PUNJAB-RAINFED	T
Faisalabad-08	2008	PUNJAB-IRRGATED	C
Inqalab-91	1991	PUNJAB-IRRGATED	T
Lasani-2008	2008	PUNJAB-IRRGATED	T
Manthar-	2003	PUNJAB-IRRIGATED	C
Seher-2006	2006	PUNJAB-IRRGATED	T
Shafaq-2006	2006	SindH-IRRIGATED	C
AARI-2011	2011	PUNJAB-IRRGATED	T
Ufaq	2002	PUNJAB-IRRGATED	T
BARS-09(BARI Sample)	2009	PUNJAB-RAINFED	C
Punjab-2011	2011	PUNJAB-IRRIGATED	T
Millat-2011	2011	SOUTH-PUNJAB	T
Chenab-70	1970	PUNJAB-IRRIGATED	C
Chenab-79	1979	PUNJAB-IRRGATED	C
Chenab-2000	2000	PUNJAB-IRRIGATED	C
Faisalab-83	1983	PUNJAB-IRRIGATED	T
Faislabad-85	1985	PUNJAB-IRRIGATED	C
Iqbal-2000	2000	PUNJAB-IRRIGATED	C
Karawan-2	1970	Balochistan	C
Kohinoor-83	1983	PUNJAB-IRRIGATED	C
Kohistan-97	1998	KPK-RAINFED	T
MexiPak-65	1965	PUNJAB-IRRIGATED	C
MH-97	1998	PUNJAB-IRRIGATED	T
Naeem-82	1982	Balochistan	C
Pak-81	1981	PUNJAB-IRRIGATED	T
Pasina-90	1990	Balochistan	C
Punjab-76	1976	PUNJAB-IRRGATED	T
Punjab-81	1981	PUNJAB-IRRGATED	T
Punjab-85	1985	PUNJAB-RAINFED	T
Punjab-96	1996	PUNJAB-RAINFED	T
SA-42	1971	PUNJAB-IRRIGATED	C
SA-75	1975	PUNJAB-IRRIGATED	T
Sutluj-86	1987	PUNJAB-IRRIGATED	C
Shahkar-95	1995	PUNJAB-IRRIGATED	T
Shalimar-88	1988	PUNJAB-RAINFED	T
SH-2002	2002	PUNJAB-IRRIGATED	T
WATAN(V-87094)	1994	Balochistan	C
Galaxy-2013	2013	PUNJAB-IRRIGATED	C
Blue Siver	1971	PUNJAB-IRRIGATED	C
LU-26	1976	PUNJAB-IRRIGATED	T
Lyp-73	1973	PUNJAB-IRRIGATED	C
PARI-73	1973	PUNJAB-IRRIGATED	C
Pasban-90	1990	PUNJAB-IRRIGATED	T
Yecora-70	1974	PUNJAB-IRRIGATED	C
C-217	1953	PUNJAB	C
C-228	1953	PUNJAB-IRRGATED	C
C-245	1953	PUNJAB-IRRGATED	C
C-247	1953	PUNJAB-IRRGATED	C
C-248	1953	PUNJAB-IRRGATED	C
C-250	1953	PUNJAB-IRRGATED	C
C-256	1953	PUNJAB-IRRGATED	C
C-258	1953	PUNJAB-IRRGATED	C
C-269	1953	PUNJAB-IRRGATED	C
C-271	1953	PUNJAB-IRRGATED	C
C-273	1953	PUNJAB-IRRGATED	C
C-288	1953	PUNJAB-IRRGATED	C
C-518	1953	PUNJAB-IRRGATED	C
C-591	1953	PUNJAB-IRRGATED	C
V-8203 (Advanced)	2016	PUNJAB-IRRGATED	C
V-11183(Advanced)	2016	PUNJAB-IRRGATED	C
Dharabi-2011	2011	PUNJAB-RAINFED	T
GA-2002	2002	PUNJAB-RAINFED	C
Kohsar-95	1995	PUNJAB-RAINFED	T
Chakwal-50	2008	PUNJAB-RAINFED	C
Aas-2011	2011	PUNJAB-IRRGATED	T
Mairaj-08	2008	PUNJAB-IRRIGATED	T
Fareed-2006	2006	PUNJAB-IRRIGATED	T
Derawar-97	1997	PUNJAB-IRRGATED	C
Punjnad-1	2000	PUNJAB-RAINFED	C
Bwp-97	1998	PUNJAB-IRRIGATED	T
Mehran-89	1988	balochistan	T
Imdad-2005	2005	PUNJAB-RAINFED	C
Hamal-2012	2012	PUNJAB-RAINFED	T
TD-01	2004	SINDH-IRRIGATED	C
Anmol-91	1993	PUNJAB-IRRIGATED	T
Moomal-2002	2006	SINDH-IRRIGATED	T
SKD-1	2006	SINDH-IRRIGATED	T
HB11	1970	SINDH-IRRIGATED	C
Benazir-2012	2012	SINDH-IRRIGATED	C
Abadgar-93	1996	PUNJAB-IRRIGATED	T
Jauhar-78	1978	PUNJAB-IRRIGATED	C
Sarsabz	1985	PUNJAB-IRRIGATED	T
Bhittai	2004	SINDH-IRRIGATED	C
Kiran-95	1996	sINDH-IRRIGATED	T
Khirman	2006	PUNJAB-IRRIGATED	C
sassui	2006	SINDH-IRRIGATED	T
Sindh-81	1981	SINDH-IRRIGATED	T
Marvi-2000	2000	SINDH-IRRIGATED	T
Nia-Sundar		SINDH-IRRIGATED	T
Nia-Sunhari	2010	SINDH-IRRIGATED	T
Nia-Sarang	2012	SINDH-IRRIGATED	T
Nia-Amber	2010	SINDH-IRRIGATED	C
Soghar-90	1991	PUNJAB-IRRIGATED	T
Zardana-89	1989	KPK	T
Zarlashta-99	1999	KPK	T
Zarghoon-79	1979	KPK	C
Raskoh	2005	Balochistan	C
Sariab-92	1993	PUNJAB-RAINFED	T
Shahkar-2013	2013	PUNJAB-IRRIGATED	C
Pirsabak-2013	2013	KPK-RAINFED	C
Pirsabak-2008	2008	KPK-RAINFED	C
Pirsabak-2005	2005	KPK-RAINFED	T
Pirsabak-85	1985	KPK-RAINFED	T
Pirsabak-2004	2004	KPK-RAINFED	T
Saleem-2000	2000	PUNJAB-RAINFED	T
Suliaman-96	1996	PUNJAB-IRRIGATED	C
Nowshera-96	1996	KPK-RAINFED	C
Pak-81	1981	PUNJAB-IRRIGATED	T
Khyber-87	1987	KPK-IRRIGATED	C
Pirsabak-103(Advanced)		KPK-RAINFED	T
Pirsabak-105(Advanced		KPK-RAINFED	C
Azri-96	1996	KPK-IRRIGATED	C
Shalkot		Balochistan	C
Tijaban-10		balochistan	T
Tatara	1996	PUNJAB-IRRIGATED	T
Lalma		PUNJAB-RAINFED	C
Nifa-Bathoor	2010	KPK-RAINFED	T
Fakhre-Sarhad	1997	KPK-RAINFED	C
Barsat	2010	KPK-IRRIGATED	C
NARC-2009	2009	PUNJAB-RAINFED	T
NARC-2011	2011	PUNJAB-RAINFED	C
PAK-2013	2013	PUNJAB-RAINFED	T
NR-399(Advanced)		PUNJAB-RAINFED	T
NR-421(Advanced)		PUNJAB-RAINFED	T
S24		Balochistan	T
Barlog 2016	2016	PUNJAB-RAINFED	C
Pastor		PUNJAB-RAINFED	C
Margalla 99	1999	PUNJAB-RAINFED	T
KPK 2015	2015	KPK-IRRIGATED	T
Paroula		PUNJAB-RAINFED	C
Ahsan 2016	2016	PUNJAB-IRRGATED	C
Faisalabad-08	2008	PUNJAB-IRRGATED	T
WL-711	1978	Balochistan	T
Zincol-2016	2016	PUNJAB-RAINFED	T
Gold-2016	2016	PUNJAB-RAINFED	T
Johar-2016	2016	PUNJAB-RAINFED	C
Atta Habib		KPK-IRRIGATED	C
Wafaq-2001	2011	PUNJAB-IRRIGATED	C
Bakhatawar-94	1994	SINDH-IRRIGATED	C
Local white		SINDH-IRRIGATED	C
Ujala	2006	PUNJAB-IRRGATED	C
Bathor	2008	Balochistan	T
Dirk	1958	Balochistan	C
Bakhar	2000	PUNJAB-RAINFED	C
Barani-83	1983	PUNJAB-RAINFED	C
C-518	1953	Balochistan	C
Rawal-87	1987	PUNJAB-RAINFED	C
T9		Balochistan	C

## Sheet: sequence of accessions
Table S6. Sequence of twenty accessions with their names
NO.	Accessions names
1	wujiangzhuo	GCCGGCGCGGCTCCCCCCTGTTCACCGTCGCCGGCGCACCATACCATACCACACACCTACACCAGCACGAAGCCCACCGGAGCATGGGGATGGCGTCTTACCCTCTGTTCCTCCTAGCCCCACAACCTCCTCCTCCGCTCGTCGCCGCCCGCCACTGCCGCTCGCCTCTCGCTGGCAGCGCACACCCCCTAACCAGCTACCGTGCCCCCCGCCTCCGCCGCCGGCAGAGCTTCCGCTGCTCCTCCTCCCCCTCTTCCTCGACTTCATCCTCCTCCGGGCCTCGCGAGCGCTCGTCTCGGCCTCGGCAGCGGAAGCAACGAACGGAGCAGCGGCCCGGCAGCGGCAGCGCCGTGGACCCCGTGGGCTTCCTCGTCAAGACTGGCGTCTCCGACCGCGCAT…
2	huangshuibai	GCCGGCGCGGCTCCCCCCTGTTCACCGTCGCCGGCGCACCATACCATACCACACACCTACACCAGCACGAAGCCCACCGGAGCATGGGGATGGCGTCTTACCCTCTGTTCCTCCTAGCCCCACAACCTCCTCCTCCGCTCGTCGCCGCCCGCCACTGCCGCTCGCCTCTCGCTGGCAGCGCACACCCCCTAACCAGCTACCGTGCCCCCCGCCTCCGCCGCCGGCAGAGCTTCCGCTGCTCCTCCTCCCCCTCTTCCTCGACTTCATCCTCCTCCGGGCCTCGCGAGCGCTCGCCTCGGCCTCGGCAGCGGAAGCAACGAACGGAGCAGCGGCCCGGCAGCGGCAGCGCCGTGGACCCCGTGGGCTTCCTCGTCAAGACTGGCGTCTCCGACCGCGCAT…
3	baipu	GCCGGCGCGGCTCCCCCCTGTTCACCGTCGCCGGCGCACCATACCATACCACACACCTACACCAGCACGAAGCCCACCGGAGCATGGGGATGGCGTCTTACCCTCTGTTCCTCCTAGCCCCACAACCTCCTCCTCCGCTCGTCGCCGCCCGCCACTGCCGCTCGCCTCTCGCTGGCAGCGCACACCCCCTAACCAGCTACCGTGCCCCCCGCCTCCGCCGCCGGCAGAGCTTCCGCTGCTCCTCCTCCCCCTCTTCCTCGACTTCATCCTCCTCCGGGCCTCGCGAGCGCTCGCCTCGGCCTCGGCAGCGGAAGCAACGAACGGAGCAGCGGCCCGGCAGCGGCAGCGCCGTGGACCCCGTGGGCTTCCTCGTCAAGACTGGCGTCTCCGACCGCGCAT…
4	huoliyan	GCCGGCGCGGCTCCCCCCTGTTCACCGTCGCCGGCGCACCATACCATACCACACACCTACACCAGCACGAAGCCCACCGGAGCATGGGGATGGCGTCTTACCCTCTGTTCCTCCTAGCCCCACAACCTCCTCCTCCGCTCGTCGCCGCCCGCCACTGCCGCTCGCCTCTCGCTGGCAGCGCACACCCCCTAACCAGCTACCGTGCCCCCCGCCTCCGCCGCCGGCAGAGCTTCCGCTGCTCCTCCTCCCCCTCTTCCTCGACTTCATCCTCCTCCGGGCCTCGCGAGCGCTCGCCTCGGCCTCGGCAGCGGAAGCAACGAACGGAGCAGCGGCCCGGCAGCGGCAGCGCCGTGGACCCCGTGGGCTTCCTCGTCAAGACTGGCGTCTCCGACCGCGCAT…
5	xiaokohonng	GCCGGCGCGGCTCCCCCCTGTTCACCGTCGCCGGCGCACCATACCATACCACACACCTACACCAGCACGAAGCCCACCGGAGCATGGGGATGGCGTCTTACCCTCTGTTCCTCCTAGCCCCACAACCTCCTCCTCCGCTCGTCGCCGCCCGCCACTGCCGCTCGCCTCTCGCTGGCAGCGCACACCCCCTAACCAGCTACCGTGCCCCCCGCCTCCGCCGCCGGCAGAGCTTCCGCTGCTCCTCCTCCCCCTCTTCCTCGACTTCATCCTCCTCCGGGCCTCGCGAGCGCTCGTCTCGGCCTCGGCAGCGGAAGCAACGAACGGAGCAGCGGCCCGGCAGCGGCAGCGCCGTGGACCCCGTGGGCTTCCTCGTCAAGACTGGCGTCTCCGACCGCGCAT…
6	hongchunmai	GCCGGCGCGGCTCCCCCCTGTTCACCGTCGCCGGCGCACCATACCATACCACACACCTACACCAGCACGAAGCCCACCGGAGCATGGGGATGGCGTCTTACCCTCTGTTCCTCCTAGCCCCACAACCTCCTCCTCCGCTCGTCGCCGCCCGCCACTGCCGCTCGCCTCTCGCTGGCAGCGCACACCCCCTAACCAGCTACCGTGCCCCCCGCCTCCGCCGCCGGCAGAGCTTCCGCTGCTCCTCCTCCCCCTCTTCCTCGACTTCATCCTCCTCCGGGCCTCGCGAGCGCTCGTCTCGGCCTCGGCAGCGGAAGCAACGAACGGAGCAGCGGCCCGGCAGCGGCAGCGCCGTGGACCCCGTGGGCTTCCTCGTCAAGACTGGCGTCTCCGACCGCGCAT…
7	xiaohongpi	GCCGGCGCGGCTCCCCCCTGTTCACCGTCGCCGGCGCACCATACCATACCACACACCTACACCAGCACGAAGCCCACCGGAGCATGGGGATGGCGTCTTACCCTCTGTTCCTCCTAGCCCCACAACCTCCTCCTCCGCTCGTCGCCGCCCGCCACTGCCGCTCGCCTCTCGCTGGCAGCGCACACCCCCTAACCAGCTACCGTGCCCCCCGCCTCCGCCGCCGGCAGAGCTTCCGCTGCTCCTCCTCCCCCTCTTCCTCGACTTCATCCTCCTCCGGGCCTCGCGAGCGCTCGTCTCGGCCTCGGCAGCGGAAGCAACGAACGGAGCAGCGGCCCGGCAGCGGCAGCGCCGTGGACCCCGTGGGCTTCCTCGTCAAGACTGGCGTCTCCGACCGCGCAT…
8	tumangmai	GCCGGCGCGGCTCCCCCCTGTTCACCGTCGCCGGCGCACCATACCATACCACACACCTACACCAGCACGAAGCCCACCGGAGCATGGGGATGGCGTCTTACCCTCTGTTCCTCCTAGCCCCACAACCTCCTCCTCCGCTCGTCGCCGCCCGCCACTGCCGCTCGCCTCTCGCTGGCAGCGCACACCCCCTAACCAGCTACCGTGCCCCCCGCCTCCGCCGCCGGCAGAGCTTCCGCTGCTCCTCCTCCCCCTCTTCCTCGACTTCATCCTCCTCCGGGCCTCGCGAGCGCTCGTCTCGGCCTCGGCAGCGGAAGCAACGAACGGAGCAGCGGCCCGGCAGCGGCAGCGCCGTGGACCCCGTGGGCTTCCTCGTCAAGACTGGCGTCTCCGACCGCGCAT…
9	dabaimai	GCCGGCGCGGCTCCCCCCTGTTCACCGTCGCCGGCGCACCATACCATACCACACACCTACACCAGCACGAAGCCCACCGGAGCATGGGGATGGCGTCTTACCCTCTGTTCCTCCTAGCCCCACAACCTCCTCCTCCGCTCGTCGCCGCCCGCCACTGCCGCTCGCCTCTCGCTGGCAGCGCACACCCCCTAACCAGCTACCGTGCCCCCCGCCTCCGCCGCCGGCAGAGCTTCCGCTGCTCCTCCTCCCCCTCTTCCTCGACTTCATCCTCCTCCGGGCCTCGCGAGCGCTCGTCTCGGCCTCGGCAGCGGAAGCAACGAACGGAGCAGCGGCCCGGCAGCGGCAGCGCCGTGGACCCCGTGGGCTTCCTCGTCAAGACTGGCGTCTCCGACCGCGCAT…
10	chongyanghongmai 1	GCCGGCGCGGCTCCCCCCTGTTCACCGTCGCCGGCGCACCATACCATACCACACACCTACACCAGCACGAAGCCCACCGGAGCATGGGGATGGCGTCTTACCCTCTGTTCCTCCTAGCCCCACAACCTCCTCCTCCGCTCGTCGCCGCCCGCCACTGCCGCTCGCCTCTCGCTGGCAGCGCACACCCCCTAACCAGCTACCGTGCCCCCCGCCTCCGCCGCCGGCAGAGCTTCCGCTGCTCCTCCTCCCCCTCTTCCTCGACTTCATCCTCCTCCGGGCCTCGCGAGCGCTCGCCTCGGCCTCGGCAGCGGAAGCAACGAACGGAGCAGCGGCCCGGCAGCGGCAGCGCCGTGGACCCCGTGGGCTTCCTCGTCAAGACTGGCGTCTCCGACCGCGCAT…
11	zaoxiaomai	GCCGGCGCGGCTCCCCCCTGTTCACCGTCGCCGGCGCACCATACCATACCACACACCTACACCAGCACGAAGCCCACCGGAGCATGGGGATGGCGTCTTACCCTCTGTTCCTCCTAGCCCCACAACCTCCTCCTCCGCTCGTCGCCGCCCGCCACTGCCGCTCGCCTCTCGCTGGCAGCGCACACCCCCTAACCAGCTACCGTGCCCCCCGCCTCCGCCGCCGGCAGAGCTTCCGCTGCTCCTCCTCCCCCTCTTCCTCGACTTCATCCTCCTCCGGGCCTCGCGAGCGCTCGTCTCGGCCTCGGCAGCGGAAGCAACGAACGGAGCAGCGGCCCGGCAGCGGCAGCGCCGTGGACCCCGTGGGCTTCCTCGTCAAGACTGGCGTCTCCGACCGCGCAT…
12	jingmai 2148	GCCGGCGCGGCTCCCCCCTGTTCACCGTCGCCGGCGCACCATACCATACCACACACCTACACCAGCACGAAGCCCACCGGAGCATGGGGATGGCGTCTTACCCTCTGTTCCTCCTAGCCCCACAACCTCCTCCTCCGCTCGTCGCCGCCCGCCACTGCCGCTCGCCTCTCGCTGGCAGCGCACACCCCCTAACCAGCTACCGTGCCCCCCGCCTCCGCCGCCGGCAGAGCTTCCGCTGCTCCTCCTCCCCCTCTTCCTCGACTTCATCCTCCTCCGGGCCTCGCGAGCGCTCGTCTCGGCCTCGGCAGCGGAAGCAACGAACGGAGCAGCGGCCCGGCAGCGGCAGCGCCGTGGACCCCGTGGGCTTCCTCGTCAAGACTGGCGTCTCCGACCGCGCAT…
13	rikaze 8	GCCGGCGCGGCTCCCCCCTGTTCACCGTCGCCGGCGCACCATACCATACCACACACCTACACCAGCACGAAGCCCACCGGAGCATGGGGATGGCGTCTTACCCTCTGTTCCTCCTAGCCCCACAACCTCCTCCTCCGCTCGTCGCCGCCCGCCACTGCCGCTCGCCTCTCGCTGGCAGCGCACACCCCCTAACCAGCTACCGTGCCCCCCGCCTCCGCCGCCGGCAGAGCTTCCGCTGCTCCTCCTCCCCCTCTTCCTCGACTTCATCCTCCTCCGGGCCTCGCGAGCGCTCGCCTCGGCCTCGGCAGCGGAAGCAACGAACGGAGCAGCGGCCCGGCAGCGGCAGCGCCGTGGACCCCGTGGGCTTCCTCGTCAAGACTGGCGTCTCCGACCGCGCAT…
14	AK-58	GCCGGCGCGGCTCCCCCCTGTTCACCGTCGCCGGCGCACCATACCATACCACACACCTACACCAGCACGAAGCCCACCGGAGCATGGGGATGGCGTCTTACCCTCTGTTCCTCCTAGCCCCACAACCTCCTCCTCCGCTCGTCGCCGCCCGCCACTGCCGCTCGCCTCTCGCTGGCAGCGCACACCCCCTAACCAGCTACCGTGCCCCCCGCCTCCGCCGCCGGCAGAGCTTCCGCTGCTCCTCCTCCCCCTCTTCCTCGACTTCATCCTCCTCCGGGCCTCGCGAGCGCTCGTCTCGGCCTCGGCAGCGGAAGCAACGAACGGAGCAGCGGCCCGGCAGCGGCAGCGCCGTGGACCCCGTGGGCTTCCTCGTCAAGACTGGCGTCTCCGACCGCGCAT…
15	Chinese Spring	GCCGGCGCGGCTCCCCCCTGTTCACCGTCGCCGGCGCACCATACCATACCACACACCTACACCAGCACGAAGCCCACCGGAGCATGGGGATGGCGTCTTACCCTCTGTTCCTCCTAGCCCCACAACCTCCTCCTCCGCTCGTCGCCGCCCGCCACTGCCGCTCGCCTCTCGCTGGCAGCGCACACCCCCTAACCAGCTACCGTGCCCCCCGCCTCCGCCGCCGGCAGAGCTTCCGCTGCTCCTCCTCCCCCTCTTCCTCGACTTCATCCTCCTCCGGGCCTCGCGAGCGCTCGCCTCGGCCTCGGCAGCGGAAGCAACGAACGGAGCAGCGGCCCGGCAGCGGCAGCGCCGTGGACCCCGTGGGCTTCCTCGTCAAGACTGGCGTCTCCGACCGCGCAT…
16	Faisalabad-08	GCCGGCGCGGCTCCCCCCTGTTCACCGTCGCCGGCGCACCATACCATACCACACACCTACACCAGCACGAAGCCCACCGGAGCATGGGGATGGCGTCTTACCCTCTGTTCCTCCTAGCCCCACAACCTCCTCCTCCGCTCGTCGCCGCCCGCCACTGCCGCTCGCCTCTCGCTGGCAGCGCACACCCCCTAACCAGCTACCGTGCCCCCCGCCTCCGCCGCCGGCAGAGCTTCCGCTGCTCCTCCTCCCCCTCTTCCTCGACTTCATCCTCCTCCGGGCCTCGCGAGCGCTCGTCTCGGCCTCGGCAGCGGAAGCAACGAACGGAGCAGCGGCCCGGCAGCGGCAGCGCCGTGGACCCCGTGGGCTTCCTCGTCAAGACTGGCGTCTCCGACCGCGCAT…
17	Inqalab-91	GCCGGCGCGGCTCCCCCCTGTTCACCGTCGCCGGCGCACCATACCATACCACACACCTACACCAGCACGAAGCCCACCGGAGCATGGGGATGGCGTCTTACCCTCTGTTCCTCCTAGCCCCACAACCTCCTCCTCCGCTCGTCGCCGCCCGCCACTGCCGCTCGCCTCTCGCTGGCAGCGCACACCCCCTAACCAGCTACCGTGCCCCCCGCCTCCGCCGCCGGCAGAGCTTCCGCTGCTCCTCCTCCCCCTCTTCCTCGACTTCATCCTCCTCCGGGCCTCGCGAGCGCTCGTCTCGGCCTCGGCAGCGGAAGCAACGAACGGAGCAGCGGCCCGGCAGCGGCAGCGCCGTGGACCCCGTGGGCTTCCTCGTCAAGACTGGCGTCTCCGACCGCGCAT…
18	Lasani-2008	GCCGGCGCGGCTCCCCCCTGTTCACCGTCGCCGGCGCACCATACCATACCACACACCTACACCAGCACGAAGCCCACCGGAGCATGGGGATGGCGTCTTACCCTCTGTTCCTCCTAGCCCCACAACCTCCTCCTCCGCTCGTCGCCGCCCGCCACTGCCGCTCGCCTCTCGCTGGCAGCGCACACCCCCTAACCAGCTACCGTGCCCCCCGCCTCCGCCGCCGGCAGAGCTTCCGCTGCTCCTCCTCCCCCTCTTCCTCGACTTCATCCTCCTCCGGGCCTCGCGAGCGCTCGTCTCGGCCTCGGCAGCGGAAGCAACGAACGGAGCAGCGGCCCGGCAGCGGCAGCGCCGTGGACCCCGTGGGCTTCCTCGTCAAGACTGGCGTCTCCGACCGCGCAT…
19	Manthar	GCCGGCGCGGCTCCCCCCTGTTCACCGTCGCCGGCGCACCATACCATACCACACACCTACACCAGCACGAAGCCCACCGGAGCATGGGGATGGCGTCTTACCCTCTGTTCCTCCTAGCCCCACAACCTCCTCCTCCGCTCGTCGCCGCCCGCCACTGCCGCTCGCCTCTCGCTGGCAGCGCACACCCCCTAACCAGCTACCGTGCCCCCCGCCTCCGCCGCCGGCAGAGCTTCCGCTGCTCCTCCTCCCCCTCTTCCTCGACTTCATCCTCCTCCGGGCCTCGCGAGCGCTCGTCTCGGCCTCGGCAGCGGAAGCAACGAACGGAGCAGCGGCCCGGCAGCGGCAGCGCCGTGGACCCCGTGGGCTTCCTCGTCAAGACTGGCGTCTCCGACCGCGCAT…
20	Seher-2006	GCCGGCGCGGCTCCCCCCTGTTCACCGTCGCCGGCGCACCATACCATACCACACACCTACACCAGCACGAAGCCCACCGGAGCATGGGGATGGCGTCTTACCCTCTGTTCCTCCTAGCCCCACAACCTCCTCCTCCGCTCGTCGCCGCCCGCCACTGCCGCTCGCCTCTCGCTGGCAGCGCACACCCCCTAACCAGCTACCGTGCCCCCCGCCTCCGCCGCCGGCAGAGCTTCCGCTGCTCCTCCTCCCCCTCTTCCTCGACTTCATCCTCCTCCGGGCCTCGCGAGCGCTCGTCTCGGCCTCGGCAGCGGAAGCAACGAACGGAGCAGCGGCCCGGCAGCGGCAGCGCCGTGGACCCCGTGGGCTTCCTCGTCAAGACTGGCGTCTCCGACCGCGCAT…

## Sheet: morphological analysis
Table S7| Mean values of different traits with analysis of variance and Student's t-test.
	Average Data
Traits	Allele-C	Allele-T	S.E	Student's t-test
FT	8.98	8.82	0.1	0.99
TGW	33.4	37.73**	0.8	2.26998e-06
GN	46.34	46.33	1.1	0.98
HD	189.97	189.92	0.63	0.95
MD	231.38	232.6	0.71	0.07
PH	106.18	104.27	1.97	0.36
SPL	9.55	9.83	0.22	0.26
SN	21.17	21.27	0.22	0.67
FT: Fertile tillers; TGW: Thousand grain weight; GN: Grain numbers; HD: Days to heading; MD: Days to maturity; PH: Plant height; SPL: Spike length; SN: Spikelets number per spike; *P < 0.05; **P < 0.01
